# Supplementary material for: Baking Powder Actuated Centrifugo-Pneumatic Valving for Automation of Multi-Step Bioassays
Source: Micromachines (Basel). 2016 Oct 1;7(10):175. doi: 10.3390/mi7100175 (PMC6189914; doi:10.3390/mi7100175)
Supplement: Supplementary file 1 [file micromachines-07-00175-s001.zip]

Archive with 2 entries (2 files):
- Video S1.mp4
- Supplementary Material.pdf
